# Supplementary material for: Thermodynamic Signatures of Structural Transitions and Dissociation of Charged Colloidal Clusters: A Parallel Tempering Monte Carlo Study
Source: Molecules. 2022 Apr 16;27(8):2581. doi: 10.3390/molecules27082581 (PMC9032479; doi:10.3390/molecules27082581)
Supplement: Supplementary file 1 [file molecules-27-02581-s001.zip]

Archive with 1 entries (1 files):
- molecules-1644630-supplementary.pdf
